# Supplementary material for: Serum NMR metabolomics uncovers multiple metabolic changes in phenobarbital-treated dogs
Source: Metabolomics. 2021 Jun 2;17(6):54. doi: 10.1007/s11306-021-01803-5 (PMC8172515; doi:10.1007/s11306-021-01803-5)
Supplement: Supplementary file 1 — Supplementary file1 (XLSX 166 kb) [file 11306_2021_1803_MOESM1_ESM.xlsx]

## Sheet: characteristics
	Serum NMR metabolomics uncovers multiple metabolic changes in phenobarbital-treated dogs
	Claudia Ottka1,2,3, Corinna Weber4, Elisabeth Müller4, Hannes Lohi1,2,3
	1 PetBIOMICS Ltd, Helsinki, Finland
	2 Department of Veterinary Biosciences, and Department of Medical and Clinical Genetics, University of Helsinki, Helsinki, Finland
	3 Folkhälsan Research Center, Helsinki, Finland
	4 LABOKLIN GmbH & Co KG, Bad Kissingen, Germany
	Study population mean and standard deviation (SD)
	This table shows the means and SD of the full study population (n = 83), including the cases and controls.
	Since the data was scaled to SD for logistic and linear regression, a one-unit increase in logistic and linear regression corresponds to one SD expressed in this table.
	Measurand	n missing	unit	SD	mean
	Alanine	0	mmol/l	0.0888126	0.373734
	Glutamine	2	mmol/l	0.100228	0.641159
	Glycine	2	mmol/l	0.107363	0.33775
	Histidine	0	mmol/l	0.0157683	0.0817263
	Isoleucine	0	mmol/l	0.0190208	0.0796532
	Leucine	0	mmol/l	0.0335271	0.139101
	Valine	0	mmol/l	0.0521705	0.215945
	Total branched-chain amino acids (BCAA)	0	mmol/l	0.0983498	0.434699
	Phenylalanine	0	mmol/l	0.0137227	0.0584557
	Tyrosine	0	mmol/l	0.0136372	0.0701744
	Alanine/Valine	0	ratio	0.46904	1.78619
	BCAA/Tyrosine	0	ratio	1.43157	6.32215
	Glycine/BCAA	2	ratio	0.313434	0.809185
	Glycine/Valine	2	ratio	0.622058	1.63473
	Phenylalanine/Tyrosine	0	ratio	0.174881	0.843606
	Alanine/BCAA	0	ratio	0.212995	0.880917
	Albumin	0	g/l	3.08303	28.6776
	Creatinine	7	mmol/l	0.0170203	0.055274
	Glucose	0	mmol/l	0.751617	4.84999
	Lactate	0	mmol/l	0.996996	2.34583
	Citrate	0	mmol/l	0.0236998	0.0705823
	Pyruvate	3	mmol/l	0.027828	0.0547262
	Glycoprotein acetyls	0	mmol/l	0.42733	1.12618
	Acetate	0	mmol/l	0.0210779	0.0422404
	Total fatty acids	0	mmol/l	4.77638	18.2282
	Polyunsaturated fatty acids	0	mmol/l	2.04199	8.93347
	Polyunsaturated fatty acids %	0	%	0.0313228	0.493271
	Saturated fatty acids	0	mmol/l	1.86913	6.88854
	Saturated fatty acids %	0	%	0.0129659	0.377819
	Omega-3 fatty acids	0	mmol/l	0.320172	0.712152
	Omega-3 fatty acids %	0	%	0.0168046	0.0398658
	Omega-6 fatty acids	0	mmol/l	1.92273	8.22131
	Omega-6 fatty acids %	0	%	0.0317159	0.453405
	Omega-6 fatty acids/Omega-3 fatty acids	0	ratio	92.7304	25.1017
	Arachidonic acid	0	mmol/l	0.779404	2.89183
	Arachidonic acid %	0	%	0.0310618	0.160705
	Docosahexaenoic acid	0	mmol/l	0.133932	0.219184
	Docosahexaenoic acid %	0	%	0.00745986	0.0125623
	Docosapentaenoic acid	0	mmol/l	0.0830661	0.191238
	Docosapentaenoic acid %	0	%	0.00345307	0.0104597
	Linoleic acid	0	mmol/l	1.24187	4.95936
	Linoleic acid %	0	%	0.0133574	0.272741
	Oleic acid	0	mmol/l	1.08907	2.40621
	Oleic acid %	0	%	0.0238225	0.12891
	Palmitic acid	0	mmol/l	1.07168	3.47933
	Palmitic acid %	0	%	0.0141307	0.190287
	Stearic acid	0	mmol/l	0.838882	3.40921
	Stearic acid %	0	%	0.00780079	0.187532
	Cholesterol	0	mmol/l	1.94256	7.32457
	Esterified cholesterol	0	mmol/l	1.53069	5.8813
	Free cholesterol	0	mmol/l	0.434874	1.44326
	HDL cholesterol	0	mmol/l	1.37225	5.93485
	LDL cholesterol	0	mmol/l	0.750176	1.17085
	VLDL cholesterol	0	mmol/l	0.245327	0.279891
	Triglycerides	0	mmol/l	0.838644	0.878976
	HDL triglycerides	0	mmol/l	0.0596709	0.079042
	LDL triglycerides	0	mmol/l	0.0892114	0.209049
	VLDL triglycerides	0	mmol/l	0.721437	0.590885
	HDL diameter	0	nm	0.176798	10.5287
	HDL lipids	0	mmol/l	2.37244	12.1774
	HDL particles	0	mmol/l	0.00884371	0.0470733
	LDL diameter	0	nm	0.350458	22.5869
	LDL lipids	0	mmol/l	1.12738	2.07434
	LDL particles	0	mmol/l	0.000456837	0.0005613
	VLDL diameter	0	nm	2.54778	41.9208
	VLDL lipids	0	mmol/l	1.21362	1.10476
	VLDL particles	0	mmol/l	3.84758e-05	5.28566e-05
	S-HDL particles	0	mmol/l	0.00312506	0.0153412
	S-HDL cholesterol	0	mmol/l	0.148158	0.729534
	S-HDL esterified cholesterol	0	mmol/l	0.120389	0.577028
	S-HDL free cholesterol	0	mmol/l	0.0309018	0.152506
	S-HDL lipids	0	mmol/l	0.314184	1.7422
	S-HDL phospholipids	0	mmol/l	0.167147	0.983941
	S-HDL triglycerides	6	mmol/l	0.0246353	0.0309569
	L-HDL particles	0	mmol/l	0.00468799	0.0272636
	L-HDL cholesterol	0	mmol/l	0.626753	3.52455
	L-HDL esterified cholesterol	0	mmol/l	0.538247	3.03042
	L-HDL free cholesterol	0	mmol/l	0.0935646	0.494131
	L-HDL lipids	0	mmol/l	1.05246	7.03502
	L-HDL phospholipids	0	mmol/l	0.47221	3.48238
	L-HDL triglycerides	0	mmol/l	0.0172034	0.0280893
	XL-HDL particles	0	mmol/l	0.00190112	0.00446846
	XL-HDL cholesterol	0	mmol/l	0.781198	1.68077
	XL-HDL esterified cholesterol	0	mmol/l	0.608022	1.31543
	XL-HDL free cholesterol	0	mmol/l	0.174469	0.365338
	XL-HDL lipids	0	mmol/l	1.40157	3.40018
	XL-HDL phospholipids	0	mmol/l	0.626977	1.69718
	XL-HDL triglycerides	2	mmol/l	0.0189546	0.0227687
	S-LDL particles	0	mmol/l	0.000300253	0.000533631
	S-LDL cholesterol	0	mmol/l	0.498814	0.799758
	S-LDL esterified cholesterol	0	mmol/l	0.360759	0.588417
	S-LDL free cholesterol	1	mmol/l	0.13971	0.213918
	S-LDL lipids	0	mmol/l	0.776455	1.33154
	S-LDL phospholipids	0	mmol/l	0.27864	0.476873
	S-LDL triglycerides	1	mmol/l	0.0256883	0.0555823
	L-LDL particles	0	mmol/l	0.000123639	0.000232566
	L-LDL cholesterol	0	mmol/l	0.27469	0.371093
	L-LDL esterified cholesterol	2	mmol/l	0.209514	0.266657
	L-LDL free cholesterol	0	mmol/l	0.0665262	0.110861
	L-LDL lipids	0	mmol/l	0.396272	0.742797
	L-LDL phospholipids	0	mmol/l	0.117886	0.217568
	L-LDL triglycerides	1	mmol/l	0.0635961	0.156016
	S-VLDL particles	0	mmol/l	2.15317e-05	3.59719e-05
	S-VLDL cholesterol	0	mmol/l	0.0621752	0.0903968
	S-VLDL esterified cholesterol	12	mmol/l	0.043717	0.0521841
	S-VLDL free cholesterol	0	mmol/l	0.0278525	0.0457476
	S-VLDL-L	0	mmol/l	0.223961	0.310525
	S-VLDL phospholipids	0	mmol/l	0.050516	0.0728931
	S-VLDL triglycerides	3	mmol/l	0.136518	0.152757
	L-VLDL particles	0	mmol/l	1.52528e-05	1.51449e-05
	L-VLDL cholesterol	0	mmol/l	0.108803	0.118829
	L-VLDL esterified cholesterol	0	mmol/l	0.0319339	0.0395817
	L-VLDL free cholesterol	0	mmol/l	0.0821325	0.0792476
	L-VLDL lipids	0	mmol/l	0.548567	0.491915
	L-VLDL phospholipids	0	mmol/l	0.115166	0.100928
	L-VLDL triglycerides	9	mmol/l	0.335981	0.305258
	XL-VLDL particles	1	mmol/l	2.66577e-06	1.76387e-06
	XL-VLDL cholesterol	1	mmol/l	0.102174	0.0715258
	XL-VLDL esterified cholesterol	2	mmol/l	0.0334199	0.0261761
	XL-VLDL free cholesterol	11	mmol/l	0.0714334	0.0520063
	XL-VLDL lipids	1	mmol/l	0.46105	0.306007
	XL-VLDL phospholipids	16	mmol/l	0.105919	0.0745035
	XL-VLDL triglycerides	13	mmol/l	0.27167	0.203341

## Sheet: logistic regression
	Serum NMR metabolomics uncovers multiple metabolic changes in phenobarbital-treated dogs
	Claudia Ottka1,2,3, Corinna Weber4, Elisabeth Müller4, Hannes Lohi1,2,3
	1 PetBIOMICS Ltd, Helsinki, Finland
	2 Department of Veterinary Biosciences, and Department of Medical and Clinical Genetics, University of Helsinki, Helsinki, Finland
	3 Folkhälsan Research Center, Helsinki, Finland
	4 LABOKLIN GmbH & Co KG, Bad Kissingen, Germany
	Logistic regression results
	Response variable: case-control status. Dependent variable: individual measurand. All models are adjusted for age and sex.
	The utilized significance threshold: p < 0.0033.
	Since the data were scaled to standard deviation (SD) units, a one-unit increase in the odds ratio corresponds to one SD of the measurand.
	B: coefficient, SE: standard error, df: degrees of freedom, CI: confidence interval.
		B	SE	df	p	Odds ratio	95% CI for odds ratio
	Measurand						Lower	Upper
	Alanine	-0.920191	0.319577	1	0.00398428	0.398443	0.212981	0.745402
	Glutamine	-1.06936	0.319407	1	0.000814111	0.343228	0.183528	0.641893
	Glycine	0.0468816	0.246447	1	0.849129	1.048	0.646524	1.69878
	Histidine	-0.863124	0.290622	1	0.00297875	0.421842	0.238656	0.745637
	Isoleucine	-0.266006	0.24354	1	0.274724	0.766434	0.475525	1.23531
	Leucine	-0.572168	0.253241	1	0.0238598	0.5643	0.343519	0.926979
	Valine	-0.260939	0.238181	1	0.273275	0.770328	0.482987	1.22861
	Total branched-chain amino acids (BCAA)	-0.379032	0.242942	1	0.118719	0.684524	0.425202	1.102
	Phenylalanine	0.906601	0.328257	1	0.00574729	2.47589	1.30112	4.71134
	Tyrosine	0.342997	0.267958	1	0.200531	1.40916	0.833443	2.38258
	Alanine/Valine	-0.539347	0.264592	1	0.0415087	0.583129	0.347171	0.979457
	BCAA/Tyrosine	-0.625704	0.262562	1	0.0171688	0.534884	0.319718	0.894856
	Glycine/BCAA	0.321887	0.283161	1	0.255637	1.37973	0.792076	2.40337
	Glycine/Valine	0.250287	0.269996	1	0.353924	1.28439	0.756619	2.18032
	Phenylalanine/Tyrosine	0.592103	0.287794	1	0.0396495	1.80779	1.02843	3.17774
	Alanine/BCAA	-0.460999	0.259923	1	0.0761295	0.630653	0.378917	1.04963
	Albumin	-1.66695	0.420385	1	7.3303e-05	0.188822	0.082836	0.430411
	Creatinine	-0.728615	0.28628	1	0.0109242	0.482577	0.27535	0.845762
	Glucose	-0.847197	0.292488	1	0.00377326	0.428615	0.241602	0.760384
	Lactate	0.0670254	0.254823	1	0.792529	1.06932	0.648938	1.76204
	Citrate	-0.213331	0.258595	1	0.409393	0.807889	0.48667	1.34112
	Pyruvate	-0.26905	0.252739	1	0.287086	0.764105	0.465609	1.25396
	Glycoprotein acetyls	2.18841	0.608626	1	0.000323578	8.92101	2.70614	29.4088
	Acetate	0.565866	0.401688	1	0.158918	1.76097	0.801373	3.86964
	Total fatty acids	0.13179	0.261643	1	0.61447	1.14087	0.683164	1.90523
	Polyunsaturated fatty acids	-0.121492	0.239965	1	0.612652	0.885598	0.553322	1.41741
	Polyunsaturated fatty acids %	-1.23071	0.401922	1	0.00219828	0.292086	0.13286	0.642138
	Saturated fatty acids	0.272545	0.292444	1	0.35136	1.3133	0.740348	2.32967
	Saturated fatty acids %	1.18239	0.361779	1	0.00108208	3.26217	1.60531	6.62908
	Omega-3 fatty acids	-0.167396	0.241402	1	0.488038	0.845865	0.527011	1.35763
	Omega-3 fatty acids %	-0.24533	0.247404	1	0.321385	0.782446	0.481797	1.27071
	Omega-6 fatty acids	-0.102444	0.241995	1	0.672052	0.902628	0.561724	1.45042
	Omega-6 fatty acids %	-0.866139	0.336574	1	0.0100704	0.420572	0.217445	0.813453
	Omega-6 fatty acids/Omega-3 fatty acids	2.82623	3.10012	1	0.361952	16.8817	0.0387783	7349.26
	Arachidonic acid	-0.520004	0.25272	1	0.0396255	0.594518	0.362284	0.97562
	Arachidonic acid %	-0.892771	0.307686	1	0.00371301	0.409519	0.224064	0.748475
	Docosahexaenoic acid	-0.407925	0.247171	1	0.0988666	0.665029	0.409683	1.07953
	Docosahexaenoic acid %	-0.382454	0.244715	1	0.118087	0.682185	0.42228	1.10206
	Docosapentaenoic acid	-0.25802	0.241031	1	0.284401	0.77258	0.481701	1.23911
	Docosapentaenoic acid %	-0.576757	0.283337	1	0.0417921	0.561717	0.32236	0.978802
	Linoleic acid	0.0451414	0.247425	1	0.855234	1.04618	0.644164	1.69908
	Linoleic acid %	-0.391492	0.266834	1	0.142329	0.676047	0.400726	1.14053
	Oleic acid	0.607528	0.391357	1	0.120575	1.83589	0.852555	3.95339
	Oleic acid %	0.710531	0.306227	1	0.0203258	2.03507	1.11666	3.70886
	Palmitic acid	0.536376	0.366731	1	0.143581	1.7098	0.833265	3.50839
	Palmitic acid %	1.51859	0.42944	1	0.000405902	4.5658	1.96778	10.5939
	Stearic acid	0.0564166	0.24989	1	0.821383	1.05804	0.648328	1.72666
	Stearic acid %	-0.322712	0.252439	1	0.201118	0.724182	0.441541	1.18775
	Cholesterol	-0.647077	0.262969	1	0.0138681	0.523574	0.312708	0.876632
	Esterified cholesterol	-0.717149	0.270706	1	0.00806876	0.488142	0.287158	0.829797
	Free cholesterol	-0.393634	0.244538	1	0.107462	0.674601	0.41773	1.08943
	HDL cholesterol	-1.04421	0.31866	1	0.00104962	0.35197	0.188478	0.657279
	LDL cholesterol	-0.181347	0.242009	1	0.453651	0.834146	0.519091	1.34042
	VLDL cholesterol	1.79327	0.670381	1	0.00747282	6.00909	1.61502	22.3583
	Triglycerides	1.50641	0.646199	1	0.0197434	4.51052	1.2711	16.0056
	HDL triglycerides	0.919507	0.441967	1	0.037481	2.50805	1.05471	5.96404
	LDL triglycerides	-0.151118	0.238541	1	0.526401	0.859746	0.538671	1.3722
	VLDL triglycerides	2.01063	0.761411	1	0.00827438	7.46802	1.67916	33.2139
	HDL diameter	-0.437467	0.249522	1	0.0795637	0.64567	0.395929	1.05294
	HDL lipids	-0.823431	0.285686	1	0.00394789	0.438923	0.250733	0.76836
	HDL particles	-0.867082	0.301465	1	0.00402458	0.420176	0.232715	0.758645
	LDL diameter	1.21984	0.367776	1	0.000910559	3.38664	1.64709	6.96339
	LDL lipids	-0.212015	0.240836	1	0.378681	0.808953	0.504572	1.29695
	LDL particles	-0.886736	0.284563	1	0.00183239	0.411998	0.235871	0.719641
	VLDL diameter	0.49042	0.266453	1	0.0656879	1.633	0.968682	2.75291
	VLDL lipids	2.28189	0.84238	1	0.0067515	9.79517	1.87922	51.0561
	VLDL particles	1.95776	0.724099	1	0.00685695	7.08341	1.71352	29.2817
	S-HDL particles	-0.753355	0.279734	1	0.00707881	0.470785	0.27209	0.814577
	S-HDL cholesterol	-0.78279	0.283838	1	0.00581777	0.457129	0.262081	0.797337
	S-HDL esterified cholesterol	-0.789647	0.284899	1	0.0055769	0.454005	0.259749	0.793537
	S-HDL free cholesterol	-0.665815	0.26937	1	0.0134453	0.513854	0.303076	0.871221
	S-HDL lipids	-0.517578	0.260309	1	0.0467761	0.595962	0.357802	0.992645
	S-HDL phospholipids	-0.377685	0.254154	1	0.137266	0.685446	0.416521	1.128
	S-HDL triglycerides	0.918111	0.397574	1	0.0209278	2.50456	1.14899	5.45942
	L-HDL particles	-0.717441	0.286116	1	0.0121583	0.487999	0.278533	0.854992
	L-HDL cholesterol	-0.984784	0.320707	1	0.00213583	0.37352	0.199217	0.700326
	L-HDL esterified cholesterol	-1.02127	0.32652	1	0.00176155	0.360137	0.189904	0.682971
	L-HDL free cholesterol	-0.726375	0.279758	1	0.00941961	0.483659	0.279517	0.836893
	L-HDL lipids	-0.623229	0.273055	1	0.022464	0.53621	0.313986	0.915714
	L-HDL phospholipids	-0.206296	0.249509	1	0.408345	0.813592	0.498913	1.32675
	L-HDL triglycerides	0.778529	0.413146	1	0.0595121	2.17826	0.96926	4.89532
	XL-HDL particles	-0.894148	0.293281	1	0.00229775	0.408956	0.230163	0.726637
	XL-HDL cholesterol	-0.819634	0.280818	1	0.0035146	0.440593	0.2541	0.76396
	XL-HDL esterified cholesterol	-0.852794	0.28556	1	0.00282297	0.426223	0.243538	0.745944
	XL-HDL free cholesterol	-0.706865	0.266598	1	0.00801514	0.493188	0.292472	0.83165
	XL-HDL lipids	-0.779898	0.275194	1	0.00459699	0.458453	0.267331	0.786213
	XL-HDL phospholipids	-0.745385	0.270868	1	0.00592625	0.474552	0.279074	0.806951
	XL-HDL triglycerides	1.71216	0.694267	1	0.0136577	5.54093	1.42109	21.6045
	S-LDL particles	-0.338189	0.24502	1	0.16751	0.713061	0.441128	1.15262
	S-LDL cholesterol	-0.38478	0.244913	1	0.116161	0.6806	0.421136	1.09992
	S-LDL esterified cholesterol	-0.327745	0.244382	1	0.179883	0.720547	0.446317	1.16327
	S-LDL free cholesterol	-0.507056	0.250411	1	0.0428781	0.602266	0.36867	0.983872
	S-LDL lipids	-0.396763	0.24498	1	0.105324	0.672494	0.416065	1.08696
	S-LDL phospholipids	-0.416624	0.245678	1	0.0899211	0.659269	0.407325	1.06705
	S-LDL triglycerides	-0.0123872	0.235701	1	0.958087	0.987689	0.622288	1.56765
	L-LDL particles	0.177784	0.262946	1	0.498962	1.19457	0.713494	2
	L-LDL cholesterol	0.226308	0.270909	1	0.403512	1.25396	0.737371	2.13247
	L-LDL esterified cholesterol	0.240793	0.27434	1	0.380098	1.27226	0.743115	2.17818
	L-LDL free cholesterol	0.0926064	0.253582	1	0.714967	1.09703	0.667374	1.8033
	L-LDL lipids	0.184465	0.265464	1	0.487132	1.20257	0.714741	2.02337
	L-LDL phospholipids	0.231359	0.267777	1	0.387588	1.26031	0.745668	2.13015
	L-LDL triglycerides	-0.168562	0.241051	1	0.484379	0.844879	0.526758	1.35512
	S-VLDL particles	1.68506	0.61831	1	0.00642488	5.39279	1.60512	18.1184
	S-VLDL cholesterol	0.532484	0.326778	1	0.103207	1.70316	0.897638	3.23154
	S-VLDL esterified cholesterol	0.256386	0.293838	1	0.382913	1.29225	0.726493	2.29859
	S-VLDL free cholesterol	1.06029	0.475432	1	0.0257361	2.88722	1.13708	7.33108
	S-VLDL lipids	1.40815	0.601934	1	0.0193157	4.08839	1.25657	13.3021
	S-VLDL phospholipids	1.55375	0.586194	1	0.00803537	4.72919	1.49905	14.9195
	S-VLDL triglycerides	1.83663	0.690831	1	0.00784698	6.27537	1.62033	24.3039
	L-VLDL particles	1.6567	0.657953	1	0.0118035	5.24199	1.4436	19.0347
	L-VLDL cholesterol	1.71011	0.649313	1	0.0084454	5.52958	1.5488	19.7419
	L-VLDL esterified cholesterol	0.901755	0.393618	1	0.0219668	2.46392	1.13915	5.32936
	L-VLDL free cholesterol	2.07538	0.788675	1	0.00850145	7.96758	1.69826	37.3808
	L-VLDL lipids	1.87145	0.705248	1	0.00796362	6.49773	1.631	25.8863
	L-VLDL phospholipids	2.24563	0.831692	1	0.00693239	9.44637	1.85066	48.2172
	L-VLDL triglycerides	1.41462	0.581096	1	0.0149163	4.11493	1.31745	12.8527
	XL-VLDL particles	2.562	0.960972	1	0.00767473	12.9618	1.97098	85.2402
	XL-VLDL cholesterol	2.83577	1.01685	1	0.00529078	17.0436	2.32281	125.057
	XL-VLDL esterified cholesterol	2.28162	0.856285	1	0.00770906	9.7925	1.8282	52.4523
	XL-VLDL free cholesterol	1.56304	0.689291	1	0.0233534	4.77331	1.23621	18.4308
	XL-VLDL lipids	2.78528	1.01436	1	0.00603529	16.2043	2.21926	118.318
	XL-VLDL phospholipids	1.27728	0.628702	1	0.0421926	3.58687	1.04608	12.2989
	XL-VLDL triglycerides	1.60497	0.671628	1	0.0168635	4.97771	1.33456	18.5661

## Sheet: box plots
	Serum NMR metabolomics uncovers multiple metabolic changes in phenobarbital-treated dogs
	Claudia Ottka1,2,3, Corinna Weber4, Elisabeth Müller4, Hannes Lohi1,2,3
	1 PetBIOMICS Ltd, Helsinki, Finland
	2 Department of Veterinary Biosciences, and Department of Medical and Clinical Genetics, University of Helsinki, Helsinki, Finland
	3 Folkhälsan Research Center, Helsinki, Finland
	4 LABOKLIN GmbH & Co KG, Bad Kissingen, Germany
	Box plots of the analytes significant in logistic regression
	Albumin
	Inflammation
	Fatty acids
	Amino acids
	Lipoproteins

## Sheet: group characteristics
	Serum NMR metabolomics uncovers multiple metabolic changes in phenobarbital-treated dogs
	Claudia Ottka1,2,3, Corinna Weber4, Elisabeth Müller4, Hannes Lohi1,2,3
	1 PetBIOMICS Ltd, Helsinki, Finland
	2 Department of Veterinary Biosciences, and Department of Medical and Clinical Genetics, University of Helsinki, Helsinki, Finland
	3 Folkhälsan Research Center, Helsinki, Finland
	4 LABOKLIN GmbH & Co KG, Bad Kissingen, Germany
	Group characteristics
	Analyte concentrations in the case and control groups in units of the analyte.
	SD: standard deviation
	Measurand	unit	mean case	median case	SD case	max case	min case	mean control	median control	SD control	max control	min control
	Alanine	mmol/l	0.354827	0.344939	0.0788189	0.526302	0.178759	0.417597	0.393386	0.0965765	0.726427	0.266657
	Glutamine	mmol/l	0.614111	0.60245	0.0948046	0.814499	0.448578	0.701746	0.699013	0.0857774	0.854736	0.505795
	Glycine	mmol/l	0.339335	0.336457	0.108598	0.674657	0.145207	0.333986	0.315927	0.10657	0.544761	0.187507
	Histidine	mmol/l	0.0782761	0.0756349	0.0154049	0.122405	0.0448573	0.0897308	0.0917674	0.0137982	0.116773	0.0636618
	Isoleucine	mmol/l	0.0782243	0.0792154	0.0168348	0.111978	0.0443871	0.0829682	0.0777724	0.0233803	0.130649	0.0453959
	Leucine	mmol/l	0.13341	0.133717	0.0303263	0.207914	0.0738958	0.152303	0.142107	0.0373696	0.235257	0.0986534
	Valine	mmol/l	0.211715	0.217301	0.0453429	0.355571	0.119267	0.22576	0.205865	0.0653666	0.415463	0.152848
	Total branched-chain amino acids (BCAA)	mmol/l	0.423349	0.426396	0.0849985	0.627244	0.259305	0.461031	0.412756	0.121885	0.77278	0.296898
	Phenylalanine	mmol/l	0.0613143	0.0588207	0.0138534	0.109909	0.0361496	0.0518236	0.0542816	0.0110468	0.0701365	0.0284559
	Tyrosine	mmol/l	0.0713908	0.0675229	0.0144166	0.120985	0.0454068	0.0673523	0.0671182	0.0113981	0.0921819	0.0411716
	Alanine/Valine	ratio	1.7235	1.61639	0.437072	3.24376	1.00008	1.93163	1.85225	0.516168	3.16895	1.19744
	BCAA/Tyrosine	ratio	6.07034	6.08976	1.32531	9.12982	3.13079	6.90636	6.81017	1.52374	9.93365	4.37671
	Glycine/BCAA	ratio	0.835412	0.828879	0.33481	2.3362	0.274158	0.746898	0.697487	0.251041	1.4092	0.40092
	Glycine/Valine	ratio	1.67761	1.62487	0.662233	4.48204	0.587666	1.53288	1.41432	0.512613	2.75197	0.910104
	Phenylalanine/Tyrosine	ratio	0.870759	0.842211	0.172294	1.45454	0.510738	0.780612	0.764094	0.167556	1.04139	0.450231
	Alanine/BCAA	ratio	0.856456	0.8183	0.200415	1.52175	0.466558	0.937664	0.898146	0.234111	1.51426	0.604104
	Albumin	g/l	27.6085	27.6173	2.46295	34.434	21.3262	31.158	30.8934	2.98285	37.9321	25.7306
	Creatinine	mmol/l	0.0519832	0.0501412	0.0175845	0.0898128	0.0202272	0.0633515	0.0646322	0.0125702	0.0865376	0.0432122
	Glucose	mmol/l	4.68283	4.62447	0.693359	6.45613	3.1491	5.23781	5.40868	0.751132	6.3228	3.60178
	Lactate	mmol/l	2.36765	2.09353	1.08044	5.05922	0.816211	2.2952	2.22302	0.78734	4.69271	0.99284
	Citrate	mmol/l	0.0693343	0.0768094	0.0240298	0.113879	0.0130304	0.0734777	0.0784185	0.0231339	0.103884	0.0174937
	Pyruvate	mmol/l	0.0529576	0.0447616	0.0284177	0.140638	0.011534	0.0588531	0.0543915	0.0265212	0.106033	0.0184279
	Glycoprotein acetyls	mmol/l	1.24825	1.18905	0.447347	2.75783	0.501726	0.842999	0.807427	0.170578	1.36317	0.622798
	Acetate	mmol/l	0.0444349	0.0383717	0.0238564	0.167308	0.0189104	0.0371492	0.0352106	0.0112975	0.0634672	0.0195075
	Total fatty acids	mmol/l	18.42	17.4741	5.42985	44.5125	10.8982	17.7834	17.7264	2.76214	23.6158	11.2366
	Polyunsaturated fatty acids	mmol/l	8.87326	8.40816	2.24572	17.3146	5.6201	9.07314	8.77194	1.49657	12.8056	5.62633
	Polyunsaturated fatty acids %	%	0.486137	0.486599	0.033766	0.547318	0.388983	0.509821	0.50849	0.0153629	0.542246	0.48047
	Saturated fatty acids	mmol/l	7.01988	6.53885	2.13628	17.7018	4.34882	6.58384	6.44445	0.97951	8.48863	4.39917
	Saturated fatty acids %	%	0.380893	0.380745	0.0137728	0.426186	0.350711	0.370689	0.370465	0.00693421	0.391504	0.359337
	Omega-3 fatty acids	mmol/l	0.697224	0.674258	0.342446	1.83299	0.0118573	0.746786	0.734249	0.264461	1.46613	0.358269
	Omega-3 fatty acids %	%	0.0387013	0.0387937	0.0174522	0.0867003	0.000570493	0.0425674	0.0377317	0.0151851	0.0738016	0.022091
	Omega-6 fatty acids	mmol/l	8.17604	7.7556	2.10665	15.4816	4.99926	8.32636	8.06929	1.44029	11.3394	5.25145
	Omega-6 fatty acids %	%	0.447436	0.451556	0.0350785	0.504268	0.347804	0.467254	0.467352	0.0151162	0.506417	0.440656
	Omega-6 fatty acids/Omega-3 fatty acids	ratio	30.522	11.5835	110.731	847.108	5.2081	12.5266	12.548	4.82761	22.9241	6.26044
	Arachidonic acid	mmol/l	2.78062	2.61776	0.790729	5.01029	1.37784	3.14984	2.93829	0.700943	4.62017	1.89975
	Arachidonic acid %	%	0.153883	0.154534	0.0319065	0.230462	0.0736908	0.17653	0.173802	0.0224808	0.236247	0.129229
	Docosahexaenoic acid	mmol/l	0.20348	0.192268	0.133808	0.801989	4.4e-05	0.255618	0.231753	0.129558	0.696347	0.0665172
	Docosahexaenoic acid %	%	0.0117356	0.0117686	0.0076521	0.0339669	2.47e-06	0.0144803	0.013512	0.00675163	0.0294865	0.00411835
	Docosapentaenoic acid	mmol/l	0.184933	0.17021	0.0931359	0.579867	0.000218287	0.205866	0.216882	0.051522	0.2917	0.093797
	Docosapentaenoic acid %	%	0.00995388	0.0103828	0.0036133	0.0168149	2e-05	0.0116333	0.0111768	0.00277098	0.0159629	0.00778715
	Linoleic acid	mmol/l	4.98147	4.66503	1.39638	11.1704	2.98802	4.90805	4.80717	0.796509	6.41328	3.19901
	Linoleic acid %	%	0.271366	0.272831	0.0139465	0.29651	0.23127	0.275933	0.276027	0.0115094	0.299247	0.257161
	Oleic acid	mmol/l	2.52681	2.24049	1.26058	9.49612	0.869732	2.12642	2.13093	0.402168	2.71938	1.21109
	Oleic acid %	%	0.13297	0.129752	0.0260804	0.213336	0.079805	0.11949	0.123333	0.0138303	0.143981	0.097025
	Palmitic acid	mmol/l	3.59342	3.29533	1.23762	10.2336	2.2126	3.21465	3.27568	0.426359	4.0481	2.25556
	Palmitic acid %	%	0.19408	0.194978	0.0147172	0.238238	0.163063	0.181487	0.182254	0.00723674	0.200734	0.160543
	Stearic acid	mmol/l	3.42646	3.20087	0.935303	7.46823	2.05006	3.36918	3.23268	0.569535	4.69727	2.14361
	Stearic acid %	%	0.186813	0.186415	0.00845983	0.209217	0.167778	0.189202	0.189713	0.00581223	0.201259	0.176761
	Cholesterol	mmol/l	6.98806	6.66873	1.89933	11.7548	3.54257	8.10525	7.65093	1.84846	12.8929	4.65792
	Esterified cholesterol	mmol/l	5.59156	5.31775	1.4845	9.39188	2.73366	6.55352	6.19818	1.44839	10.455	3.86611
	Free cholesterol	mmol/l	1.39651	1.3098	0.440434	2.37629	0.742094	1.55174	1.47167	0.409752	2.43795	0.791804
	HDL cholesterol	mmol/l	5.58742	5.40239	1.24761	9.16702	3.08944	6.74088	6.5632	1.32989	10.7114	4.2515
	LDL cholesterol	mmol/l	1.13828	0.888965	0.785614	3.59724	0.0306928	1.24641	1.15822	0.669656	2.94881	0.390547
	VLDL cholesterol	mmol/l	0.328696	0.227159	0.275387	1.71869	0.0642374	0.166662	0.155502	0.0800401	0.366114	0.0417218
	Triglycerides	mmol/l	1.01631	0.807361	0.96349	6.16457	0.00799735	0.560363	0.506487	0.216688	1.17153	0.237497
	HDL triglycerides	mmol/l	0.0875871	0.0723741	0.0683338	0.449865	0.00665982	0.0592175	0.0630373	0.0221246	0.0988366	0.0203428
	LDL triglycerides	mmol/l	0.204712	0.203804	0.101287	0.625656	8.53e-10	0.21911	0.205262	0.0517304	0.296893	0.115822
	VLDL triglycerides	mmol/l	0.724011	0.509495	0.818914	5.08905	1.23e-09	0.282035	0.287718	0.208234	0.911704	0.0118913
	HDL diameter	nm	10.5073	10.496	0.17975	11.0729	10.1128	10.5783	10.5835	0.162461	10.9874	10.3391
	HDL lipids	mmol/l	11.6682	11.414	2.25813	18.7597	7.30755	13.3588	12.8895	2.24492	19.4538	9.08775
	HDL particles	mmol/l	0.045148	0.0452468	0.00839801	0.0718187	0.025358	0.0515399	0.0492972	0.00836545	0.0757693	0.0385042
	LDL diameter	nm	22.6764	22.6371	0.326913	23.4615	21.7883	22.3791	22.4035	0.318554	23.4546	21.8322
	LDL lipids	mmol/l	2.0142	1.70905	1.18703	5.82936	0.3151	2.21387	1.99659	0.983384	4.66568	0.899003
	LDL particles	mmol/l	0.000453457	0.000384373	0.000450765	0.00168887	1.60836e-07	0.000811495	0.000737415	0.000370369	0.00174527	0.000321286
	VLDL diameter	nm	42.2597	42.3549	2.57739	47.2123	36.2573	41.1345	41.6124	2.34084	44.3666	36.4158
	VLDL lipids	mmol/l	1.33786	0.864155	1.37447	8.75254	0.138585	0.563973	0.504786	0.331019	1.57801	0.157719
	VLDL particles	mmol/l	6.0531e-05	4.67833e-05	4.32958e-05	0.000283216	1.52e-05	3.5052e-05	3.39e-05	1.15518e-05	6.08e-05	1.38e-05
	S-HDL particles	mmol/l	0.0147184	0.0147962	0.00296483	0.0239951	0.00742206	0.0167862	0.0158911	0.00306237	0.0248235	0.0121913
	S-HDL cholesterol	mmol/l	0.699168	0.699994	0.140051	1.12866	0.332077	0.799983	0.762888	0.144969	1.17533	0.577709
	S-HDL esterified cholesterol	mmol/l	0.552159	0.548747	0.112254	0.87393	0.230219	0.634726	0.6173	0.120954	0.937661	0.445818
	S-HDL free cholesterol	mmol/l	0.147009	0.146128	0.0307247	0.254732	0.095745	0.165257	0.160659	0.0278974	0.237665	0.113167
	S-HDL lipids	mmol/l	1.69766	1.65444	0.31633	2.70149	0.858286	1.84552	1.80996	0.289306	2.49314	1.41034
	S-HDL phospholipids	mmol/l	0.966401	0.934267	0.174559	1.52456	0.482672	1.02464	1.03663	0.143591	1.29851	0.806745
	S-HDL triglycerides	mmol/l	0.0351138	0.0337696	0.0274174	0.168575	0.001273	0.0217772	0.0213437	0.0133463	0.0441789	0.00145429
	L-HDL particles	mmol/l	0.026398	0.0266565	0.00459172	0.0405055	0.0126494	0.0292719	0.0281436	0.00435921	0.0406964	0.0226492
	L-HDL cholesterol	mmol/l	3.37563	3.37057	0.586009	5.25627	1.85631	3.87003	3.72329	0.590443	5.52096	2.91073
	L-HDL esterified cholesterol	mmol/l	2.89941	2.91048	0.497122	4.48856	1.56265	3.33435	3.18578	0.514978	4.77866	2.52108
	L-HDL free cholesterol	mmol/l	0.476225	0.475771	0.0931592	0.767714	0.293662	0.535673	0.516416	0.0820147	0.742302	0.389647
	L-HDL lipids	mmol/l	6.86092	6.76756	1.06619	10.3731	3.98721	7.43891	7.34281	0.917375	9.54014	5.96325
	L-HDL phospholipids	mmol/l	3.45494	3.38713	0.510763	5.06504	2.10462	3.54603	3.57315	0.369094	4.27954	3.00261
	L-HDL triglycerides	mmol/l	0.0303483	0.0263045	0.0197803	0.133902	0.00489204	0.0228484	0.0225984	0.00640382	0.0371659	0.0121455
	XL-HDL particles	mmol/l	0.00403163	0.00371846	0.00174194	0.00861688	0.000430745	0.00548189	0.00514016	0.00190031	0.0102493	0.00242133
	XL-HDL cholesterol	mmol/l	1.51262	1.34541	0.718568	3.35687	0.189347	2.07088	1.99708	0.79494	4.01512	0.740133
	XL-HDL esterified cholesterol	mmol/l	1.18055	1.04718	0.556064	2.60376	0.148881	1.62837	1.55551	0.61868	3.18513	0.575815
	XL-HDL free cholesterol	mmol/l	0.332074	0.286041	0.163535	0.753117	0.0404655	0.442511	0.420324	0.177783	0.839706	0.164318
	XL-HDL lipids	mmol/l	3.10959	2.83723	1.29891	6.42939	0.611834	4.07436	3.85983	1.42379	7.42054	1.68556
	XL-HDL phospholipids	mmol/l	1.57182	1.46978	0.587672	3.06119	0.392343	1.98802	1.90314	0.629903	3.38484	0.938689
	XL-HDL triglycerides	mmol/l	0.0260301	0.0199553	0.0218645	0.147387	0.00311517	0.015463	0.0147736	0.00465077	0.0265441	0.00673368
	S-LDL particles	mmol/l	0.000507383	0.000447698	0.000304232	0.00123673	8.98932e-05	0.000594527	0.000576188	0.000287521	0.00128276	0.00016356
	S-LDL cholesterol	mmol/l	0.748926	0.587577	0.503243	2.09653	0.018124	0.917688	0.895701	0.4774	2.06922	0.211787
	S-LDL esterified cholesterol	mmol/l	0.557838	0.480318	0.364741	1.5262	0.0181146	0.65936	0.647824	0.348144	1.48951	0.140951
	S-LDL free cholesterol	mmol/l	0.194441	0.154971	0.140545	0.570322	0.00952433	0.258327	0.239748	0.129735	0.579712	0.0708359
	S-LDL lipids	mmol/l	1.24941	1.00403	0.784624	3.33773	0.104189	1.5221	1.44786	0.737282	3.28659	0.415772
	S-LDL phospholipids	mmol/l	0.445689	0.36162	0.282073	1.14194	0.0284801	0.54922	0.51023	0.261728	1.18265	0.16627
	S-LDL triglycerides	mmol/l	0.0557532	0.0502194	0.0301081	0.211146	0.0105988	0.0551926	0.0576011	0.0105707	0.0762577	0.0347195
	L-LDL particles	mmol/l	0.00023929	0.000201012	0.000134319	0.000735574	7.09433e-05	0.000216968	0.000207237	9.49607e-05	0.00046251	6.06e-05
	L-LDL cholesterol	mmol/l	0.389354	0.304959	0.297256	1.50071	0.0125688	0.328727	0.278065	0.212769	0.879591	0.0250362
	L-LDL esterified cholesterol	mmol/l	0.281224	0.227613	0.225833	1.10617	0.0017959	0.232058	0.194087	0.163499	0.652592	0.030747
	L-LDL free cholesterol	mmol/l	0.112977	0.0954949	0.0734342	0.394538	0.00975267	0.105951	0.0934337	0.0477281	0.226999	0.0250361
	L-LDL lipids	mmol/l	0.764792	0.66805	0.435867	2.49163	0.210911	0.691768	0.655685	0.285379	1.37909	0.283127
	L-LDL phospholipids	mmol/l	0.225518	0.193176	0.128228	0.6847	0.0521627	0.199123	0.174421	0.0890155	0.418401	0.048863
	L-LDL triglycerides	mmol/l	0.15255	0.14673	0.070686	0.41451	0.0148465	0.163918	0.148776	0.0435658	0.229474	0.0811021
	S-VLDL particles	mmol/l	4.04444e-05	3.14156e-05	2.39382e-05	0.000150184	1.02e-05	2.55956e-05	2.35e-05	7.90953e-06	4.13e-05	9.29e-06
	S-VLDL cholesterol	mmol/l	0.0981625	0.0765913	0.0698442	0.345536	0.0267229	0.0723803	0.0762277	0.0337402	0.139568	0.0136614
	S-VLDL esterified cholesterol	mmol/l	0.0552295	0.0406967	0.0497875	0.21791	0.00111831	0.0449334	0.0471747	0.0231881	0.0964414	0.00139633
	S-VLDL free cholesterol	mmol/l	0.0505371	0.0392365	0.0315337	0.185338	0.0146644	0.0346359	0.0349253	0.0102387	0.0514703	0.0136614
	S-VLDL-L	mmol/l	0.350522	0.261143	0.254633	1.52972	0.0593461	0.217733	0.212336	0.0674553	0.370658	0.115603
	S-VLDL phospholipids	mmol/l	0.0829546	0.0656586	0.0565784	0.35136	0.00956463	0.0495503	0.0490145	0.0174355	0.0791099	0.0113387
	S-VLDL triglycerides	mmol/l	0.178645	0.145796	0.156211	0.992955	0.0196417	0.0958028	0.0906023	0.0390913	0.173502	0.0118913
	L-VLDL particles	mmol/l	1.78432e-05	1.22e-05	1.73523e-05	0.000113328	1.63e-06	8.8848e-06	8.79e-06	4.61931e-06	2.04e-05	1.47e-06
	L-VLDL cholesterol	mmol/l	0.139763	0.0958466	0.122663	0.778218	0.0173835	0.0702639	0.0647406	0.0345881	0.158126	0.0198375
	L-VLDL esterified cholesterol	mmol/l	0.0452931	0.0348846	0.0353561	0.162994	0.00297507	0.0263313	0.0261424	0.0159257	0.055482	0.00129414
	L-VLDL free cholesterol	mmol/l	0.0944695	0.0594719	0.0933294	0.615224	0.00948635	0.0439326	0.0441993	0.0224003	0.102644	0.0106062
	L-VLDL lipids	mmol/l	0.595292	0.409231	0.620099	3.85673	0.0461894	0.25208	0.26273	0.170819	0.748403	0.031785
	L-VLDL phospholipids	mmol/l	0.122729	0.0760293	0.130712	0.854033	0.00855952	0.0503518	0.0478912	0.0304154	0.133764	0.00746893
	L-VLDL triglycerides	mmol/l	0.364197	0.267525	0.376528	2.22447	0.00177347	0.156506	0.157394	0.104752	0.456513	0.00341426
	XL-VLDL particles	mmol/l	2.24711e-06	1.31342e-06	3.0211e-06	1.97044e-05	3.06e-09	5.96041e-07	3.975e-07	6.28798e-07	2.48e-06	1.95e-09
	XL-VLDL cholesterol	mmol/l	0.0907708	0.0534284	0.115344	0.755062	0.00150815	0.025017	0.0199817	0.0245539	0.101324	0.000184823
	XL-VLDL esterified cholesterol	mmol/l	0.0323091	0.0192124	0.0375061	0.243584	0.00150782	0.0107103	0.00924856	0.00821823	0.0360396	0.00100595
	XL-VLDL free cholesterol	mmol/l	0.0627898	0.0364772	0.0792179	0.511477	0.00193372	0.0196557	0.0155233	0.0164065	0.0652846	0.00170454
	XL-VLDL lipids	mmol/l	0.392046	0.228882	0.520922	3.36609	0.00160605	0.0980798	0.0593969	0.111024	0.471587	0.00112791
	XL-VLDL phospholipids	mmol/l	0.0886197	0.0466328	0.116042	0.739414	0.00188874	0.0255672	0.0242868	0.0229937	0.0885739	0.00170709
	XL-VLDL triglycerides	mmol/l	0.247398	0.154588	0.301112	1.87162	0.00902057	0.0760645	0.0482933	0.0668138	0.281689	0.00322572

## Sheet: linear regression
	Serum NMR metabolomics uncovers multiple metabolic changes in phenobarbital-treated dogs
	Claudia Ottka1,2,3, Corinna Weber4, Elisabeth Müller4, Hannes Lohi1,2,3
	1 PetBIOMICS Ltd, Helsinki, Finland
	2 Department of Veterinary Biosciences, and Department of Medical and Clinical Genetics, University of Helsinki, Helsinki, Finland
	3 Folkhälsan Research Center, Helsinki, Finland
	4 LABOKLIN GmbH & Co KG, Bad Kissingen, Germany
	Linear regression results
	Response variable: phenobarbital concentration. Dependent variable: individual measurand. All models are adjusted for age and sex.
	The utilized significance threshold: p < 0.0033.
	Since the data were scaled to standard deviation (SD) units, a one-unit increase in the coefficient (B) corresponds to one SD of the measurand.
	B: unstandardized coefficient, CI: confidence interval, SE: standard error, Beta: standardized coefficient.
			95,0% CI for B
	Measurand	B	Lower	Upper	SE	Beta	p
	Alanine	-1.54868	-4.48818	1.39083	1.46618	-0.145436	0.295548
	Glutamine	0.419883	-2.32054	3.16031	1.36688	0.0413416	0.759885
	Glycine	-0.877883	-3.41798	1.66222	1.26696	-0.0931366	0.491338
	Histidine	-0.654101	-3.2827	1.9745	1.3111	-0.0676203	0.61988
	Isoleucine	0.916336	-1.96519	3.79786	1.43726	0.0858203	0.526455
	Leucine	-1.5497	-4.39011	1.29072	1.41675	-0.148329	0.278881
	Valine	0.044642	-2.88808	2.97737	1.46279	0.00410569	0.975766
	Total branched-chain amino acids (BCAA)	-0.351857	-3.31162	2.60791	1.47628	-0.0321781	0.81252
	Phenylalanine	1.1376	-1.42624	3.70143	1.2788	0.121524	0.377637
	Tyrosine	0.115754	-2.30258	2.53409	1.20623	0.0129489	0.923905
	Alanine/Valine	-1.13007	-3.96314	1.70301	1.41309	-0.11143	0.427382
	BCAA/Tyrosine	-0.518947	-3.284	2.24611	1.37916	-0.0508375	0.708186
	Glycine/BCAA	-0.674167	-3.09486	1.74653	1.2074	-0.0755364	0.578906
	Glycine/Valine	-0.818641	-3.23865	1.60137	1.20706	-0.091412	0.500534
	Phenylalanine/Tyrosine	0.684262	-2.11548	3.484	1.39646	0.0713359	0.626121
	Alanine/BCAA	-0.973858	-3.82893	1.88121	1.42406	-0.0969646	0.496988
	Albumin	-1.12487	-4.33204	2.08229	1.59968	-0.0950908	0.48496
	Creatinine	3.12973	0.704261	5.55519	1.20978	0.330339	0.0124073
	Glucose	0.00236624	-2.76642	2.77115	1.38102	0.000230982	0.998639
	Lactate	-1.49856	-3.86021	0.863099	1.17795	-0.171845	0.208764
	Citrate	-0.258112	-2.85017	2.33394	1.29287	-0.0276931	0.84251
	Pyruvate	-3.57179	-6.12522	-1.01835	1.27361	-0.379159	0.00699014
	Glycoprotein acetyls	0.795749	-1.68498	3.27647	1.23734	0.0881483	0.522874
	Acetate	0.0874726	-2.19094	2.36588	1.13643	0.0104763	0.938931
	Total fatty acids	0.311454	-1.93843	2.56133	1.1222	0.0374662	0.782427
	Polyunsaturated fatty acids	0.173815	-2.16297	2.5106	1.16555	0.0202277	0.882009
	Polyunsaturated fatty acids %	-1.01217	-3.40094	1.3766	1.19148	-0.115459	0.399349
	Saturated fatty acids	0.347141	-1.89188	2.58616	1.11679	0.0419838	0.75712
	Saturated fatty acids %	0.443265	-2.02362	2.91015	1.23044	0.0498242	0.720066
	Omega-3 fatty acids	0.38989	-2.06619	2.84597	1.22505	0.0441273	0.751513
	Omega-3 fatty acids %	0.601507	-2.00989	3.21291	1.30252	0.066103	0.646079
	Omega-6 fatty acids	0.128475	-2.2322	2.48915	1.17747	0.0148953	0.913519
	Omega-6 fatty acids %	-1.22417	-3.56243	1.1141	1.16629	-0.143272	0.298564
	Omega-6 fatty acids/Omega-3 fatty acids	0.359653	-1.80966	2.52897	1.08202	0.0454451	0.740881
	Arachidonic acid	0.0422921	-2.53205	2.61663	1.28404	0.00454027	0.973846
	Arachidonic acid %	-1.02488	-3.52847	1.47872	1.24875	-0.111399	0.415414
	Docosahexaenoic acid	0.466807	-2.16635	3.09996	1.31337	0.0493505	0.723655
	Docosahexaenoic acid %	0.376413	-2.18272	2.93555	1.27645	0.0408574	0.769209
	Docosapentaenoic acid	-0.0376442	-2.32744	2.25215	1.14211	-0.0044663	0.973828
	Docosapentaenoic acid %	-0.0862917	-2.64787	2.47529	1.27767	-0.00955487	0.946403
	Linoleic acid	0.149964	-2.12057	2.42049	1.1325	0.0178431	0.895146
	Linoleic acid %	-0.772972	-3.25201	1.70606	1.2365	-0.0854013	0.534519
	Oleic acid	0.442879	-1.75778	2.64353	1.09765	0.0542443	0.688189
	Oleic acid %	1.05179	-1.27971	3.3833	1.16291	0.121847	0.369777
	Palmitic acid	0.422245	-1.7842	2.62869	1.10054	0.0515994	0.702728
	Palmitic acid %	1.07848	-1.41134	3.5683	1.24188	0.118859	0.389004
	Stearic acid	0.233217	-2.08106	2.54749	1.15432	0.0275149	0.840646
	Stearic acid %	-1.17628	-3.64352	1.29097	1.23062	-0.134986	0.343413
	Cholesterol	-0.511628	-3.17986	2.15661	1.33087	-0.052934	0.702169
	Esterified cholesterol	-0.512301	-3.20469	2.18008	1.34292	-0.0525744	0.704341
	Free cholesterol	-0.474057	-3.03595	2.08783	1.27783	-0.0508048	0.712099
	HDL cholesterol	-0.61376	-3.47868	2.25116	1.42898	-0.0590474	0.669261
	LDL cholesterol	-0.440469	-2.95021	2.06927	1.25182	-0.0488111	0.72631
	VLDL cholesterol	0.460861	-1.8044	2.72613	1.12988	0.0547426	0.68497
	Triglycerides	0.813655	-1.41218	3.03949	1.11021	0.0989161	0.466799
	HDL triglycerides	0.381212	-1.86338	2.62581	1.11957	0.0461952	0.734801
	LDL triglycerides	1.51459	-0.698113	3.7273	1.10366	0.181964	0.175633
	VLDL triglycerides	0.747687	-1.50748	3.00285	1.12484	0.0898084	0.509067
	HDL diameter	-1.82779	-4.34151	0.685929	1.2538	-0.196642	0.150687
	HDL lipids	-0.207801	-2.95665	2.54105	1.37108	-0.0209294	0.880099
	HDL particles	0.474466	-2.26398	3.21291	1.36589	0.0476765	0.729666
	LDL diameter	1.52537	-1.25094	4.30168	1.38478	0.150566	0.275552
	LDL lipids	-0.283252	-2.77027	2.20376	1.24048	-0.0315589	0.820244
	LDL particles	-3.51801	-5.94092	-1.0951	1.20851	-0.367318	0.00522502
	VLDL diameter	0.429949	-2.14452	3.00442	1.2841	0.0460249	0.739055
	VLDL lipids	0.641221	-1.6129	2.89535	1.12432	0.0768455	0.570826
	VLDL particles	0.51391	-1.74663	2.77445	1.12752	0.061193	0.65037
	S-HDL particles	0.744082	-1.9998	3.48796	1.3686	0.0746998	0.588899
	S-HDL cholesterol	0.79404	-1.95127	3.53935	1.36931	0.0794259	0.564406
	S-HDL esterified cholesterol	0.900441	-1.86752	3.66841	1.38061	0.0888438	0.517037
	S-HDL free cholesterol	0.337887	-2.32159	2.99737	1.3265	0.0355493	0.799907
	S-HDL lipids	1.12622	-1.47689	3.72934	1.29839	0.119988	0.389561
	S-HDL phospholipids	1.37346	-1.15128	3.8982	1.2593	0.151781	0.280268
	S-HDL triglycerides	0.422673	-1.98972	2.83506	1.20326	0.0475918	0.72675
	L-HDL particles	0.924166	-1.72533	3.57366	1.32152	0.0957846	0.487354
	L-HDL cholesterol	0.346482	-2.45403	3.147	1.39685	0.0342804	0.80504
	L-HDL esterified cholesterol	0.335756	-2.50142	3.17293	1.41514	0.0328142	0.813353
	L-HDL free cholesterol	0.382315	-2.23095	2.99558	1.30345	0.0402803	0.77041
	L-HDL lipids	0.832202	-1.79315	3.45756	1.30948	0.0892103	0.527773
	L-HDL phospholipids	1.31194	-1.19504	3.81892	1.25044	0.15016	0.298766
	L-HDL triglycerides	0.547333	-1.68997	2.78463	1.11593	0.0665924	0.625786
	XL-HDL particles	-1.55053	-4.3785	1.27745	1.41055	-0.150335	0.276541
	XL-HDL cholesterol	-1.52866	-4.36366	1.30634	1.41405	-0.14879	0.284479
	XL-HDL esterified cholesterol	-1.56106	-4.41292	1.2908	1.42246	-0.151071	0.27732
	XL-HDL free cholesterol	-1.41285	-4.19358	1.36787	1.38698	-0.140136	0.312909
	XL-HDL lipids	-1.38975	-4.19636	1.41685	1.39989	-0.136288	0.325254
	XL-HDL phospholipids	-1.23331	-4.00352	1.5369	1.38173	-0.122324	0.376042
	XL-HDL triglycerides	0.57411	-1.66952	2.81774	1.11909	0.0688637	0.610032
	S-LDL particles	-0.562197	-3.17178	2.04738	1.30161	-0.0602785	0.667517
	S-LDL cholesterol	-0.708421	-3.3257	1.90886	1.30545	-0.0756288	0.589595
	S-LDL esterified cholesterol	-0.639544	-3.25225	1.97316	1.30317	-0.0684221	0.625585
	S-LDL free cholesterol	-0.823128	-3.45384	1.80759	1.31216	-0.0868642	0.5331
	S-LDL lipids	-0.667018	-3.27484	1.94081	1.30074	-0.0713247	0.610183
	S-LDL phospholipids	-0.716798	-3.3112	1.8776	1.29404	-0.0767841	0.581919
	S-LDL triglycerides	0.662355	-1.51964	2.84435	1.08834	0.0814239	0.545347
	L-LDL particles	0.0688603	-2.31332	2.45104	1.18819	0.00791605	0.953999
	L-LDL cholesterol	-0.0217755	-2.42825	2.3847	1.20031	-0.00249351	0.985593
	L-LDL esterified cholesterol	-0.00861242	-2.44149	2.42426	1.21348	-0.000973709	0.994363
	L-LDL free cholesterol	0.0595187	-2.28885	2.40789	1.17133	0.0069521	0.959662
	L-LDL lipids	0.336775	-2.00941	2.68296	1.17024	0.0391974	0.774614
	L-LDL phospholipids	0.171509	-2.19829	2.54131	1.18202	0.0197409	0.885173
	L-LDL triglycerides	1.47739	-0.804646	3.75942	1.13824	0.172234	0.199819
	S-VLDL particles	0.543433	-1.7401	2.82696	1.13899	0.0639316	0.635202
	S-VLDL cholesterol	0.19545	-2.07342	2.46432	1.13167	0.023233	0.863526
	S-VLDL esterified cholesterol	0.607324	-1.79738	3.01203	1.19943	0.0678769	0.614675
	S-VLDL free cholesterol	0.513293	-1.72848	2.75506	1.11816	0.061494	0.648039
	S-VLDL lipids	0.660382	-1.57419	2.89495	1.11457	0.07945	0.555988
	S-VLDL phospholipids	0.523912	-1.74507	2.79289	1.13173	0.0620921	0.645274
	S-VLDL triglycerides	0.718891	-1.55823	2.99601	1.13579	0.0847844	0.529442
	L-VLDL particles	0.451107	-1.79326	2.69548	1.11945	0.0543058	0.688561
	L-VLDL cholesterol	0.464536	-1.79184	2.72091	1.12544	0.0554177	0.681417
	L-VLDL esterified cholesterol	0.386978	-1.9159	2.68985	1.14864	0.0453373	0.737496
	L-VLDL free cholesterol	0.465811	-1.77855	2.71017	1.11945	0.0560106	0.678981
	L-VLDL lipids	0.6771	-1.58576	2.93996	1.12868	0.0809917	0.551078
	L-VLDL phospholipids	0.470796	-1.77782	2.71941	1.12157	0.0565429	0.676323
	L-VLDL triglycerides	0.653337	-1.7217	3.02838	1.18463	0.0740813	0.583558
	XL-VLDL particles	0.471531	-1.78177	2.72483	1.12391	0.056547	0.676482
	XL-VLDL cholesterol	0.486714	-1.77247	2.7459	1.12684	0.0581413	0.667515
	XL-VLDL esterified cholesterol	0.518352	-1.7503	2.78701	1.13157	0.0615572	0.64873
	XL-VLDL free cholesterol	0.38017	-2.00355	2.76389	1.18896	0.0430468	0.750392
	XL-VLDL lipids	0.565274	-1.69554	2.82609	1.12766	0.0675834	0.61821
	XL-VLDL phospholipids	0.311642	-2.14727	2.77056	1.22647	0.0342013	0.800385
	XL-VLDL triglycerides	0.371205	-2.05442	2.79683	1.20986	0.0412283	0.760164
